# Supplementary material for: The effect of one additional driver mutation on tumor progression
Source: Evol Appl. 2012 Dec 10;6(1):34–45. doi: 10.1111/eva.12020 (PMC3567469; doi:10.1111/eva.12020)
Supplement: Supplementary file 3 [file eva0006-0034-SD3.txt]

Appendix to
The e ect of one additional driver mutation on tumor progression
Johannes G. Reiter, Ivana Bozic, Benjamin Allen, Krishnendu Chatterjee
& Martin A. Nowak
S1 Supplementary results
Probability of detection after
s0 s1 5 years 10 years 20 years 30 years 40 years 50 years
0.002
0.002 0.0 0.0 0.0 0.0 0.0 0.0
0.004 0.0 0.0 0.0 0.0 0.0 0.0
0.008 0.0 0.0 0.0 0.0 0.0 0.003
0.004
0.004 0.0 0.0 0.0 0.026 0.973 1.0
0.008 0.0 0.0 0.0 0.026 0.973 1.0
0.016 0.0 0.0 0.0 0.04 0.974 1.0
0.01
0.01 0.0 0.0 0.999 1.0 1.0 1.0
0.02 0.0 0.0 0.999 1.0 1.0 1.0
0.04 0.0 0.0 1.0 1.0 1.0 1.0
0.02
0.02 0.0 0.999 1.0 1.0 1.0 1.0
0.04 0.0 0.999 1.0 1.0 1.0 1.0
0.08 0.0 0.999 1.0 1.0 1.0 1.0
0.04
0.04 0.997 1.0 1.0 1.0 1.0 1.0
0.08 0.997 1.0 1.0 1.0 1.0 1.0
0.16 0.997 1.0 1.0 1.0 1.0 1.0
Table S1: Probability of tumor detection over time in the exponential growth model when there
are only a few drivers. The birth probability of the resident and mutant cells are given by 12(1 + s0) and1
2(1+s1), respectively. A higher growth coe cient of the mutant, s1, can accelerate tumor progression. When
s0 = s1, the detection time is independent of the mutation rate. The simulation results are averages over 107
runs. Parameter values: detection size M = 109 cells, driver mutation rate u = 10 9, average cell division
time is 3 days. (The value 0.0 corresponds to a probability below 103.)
S1Probability of detection after
s0 s1 5 years 10 years 20 years 30 years 40 years 50 years
0.002
0.002 0.0 0.0 0.0 0.0 0.0 0.0
0.004 0.0 0.0 0.0 0.0 0.022 0.283
0.008 0.0 0.0 0.009 0.176 0.738 0.972
0.004
0.004 0.0 0.0 0.0 0.026 0.973 1.0
0.008 0.0 0.0 0.007 0.661 0.997 1.0
0.016 0.0 0.003 0.521 0.994 1.0 1.0
0.01
0.01 0.0 0.0 0.999 1.0 1.0 1.0
0.02 0.0 0.024 1.0 1.0 1.0 1.0
0.04 0.006 0.056 1.0 1.0 1.0 1.0
0.02
0.02 0.0 0.999 1.0 1.0 1.0 1.0
0.04 0.007 1.0 1.0 1.0 1.0 1.0
0.08 0.563 1.0 1.0 1.0 1.0 1.0
0.04
0.04 0.997 1.0 1.0 1.0 1.0 1.0
0.08 0.999 1.0 1.0 1.0 1.0 1.0
0.16 1.0 1.0 1.0 1.0 1.0 1.0
Table S2: Probability of tumor detection over time in the exponential growth model. The birth
probability of the resident and mutant cells are given by 12(1 + s0) and
1
2(1 + s1), respectively. A higher
growth coe cient of the mutant, s1, can accelerate tumor progression. When s0 = s1, the detection time
is independent of the mutation rate. The simulation results are averages over 107 runs. Parameter values:
detection size M = 109 cells, driver mutation rate u = 105, average cell division time is 3 days. (The value
0.0 corresponds to a probability below 10 3.)
Probability of detection after
s0 s1 5 years 10 years 20 years 30 years 40 years 50 years
0.002
0.002 0.0 0.0 0.0 0.0 0.0 0.0
0.004 0.0 0.0 0.0 0.002 0.840 0.996
0.008 0.0 0.0 0.508 0.996 1.0 1.0
0.004
0.004 0.0 0.0 0.0 0.026 0.973 1.0
0.008 0.0 0.0 0.543 0.999 1.0 1.0
0.016 0.0 0.215 0.999 1.0 1.0 1.0
0.01
0.01 0.0 0.0 0.999 1.0 1.0 1.0
0.02 0.0 0.835 1.0 1.0 1.0 1.0
0.04 0.41 1.0 1.0 1.0 1.0 1.0
0.02
0.02 0.0 0.999 1.0 1.0 1.0 1.0
0.04 0.544 1.0 1.0 1.0 1.0 1.0
0.08 0.997 1.0 1.0 1.0 1.0 1.0
0.04
0.04 0.997 1.0 1.0 1.0 1.0 1.0
0.08 1.0 1.0 1.0 1.0 1.0 1.0
0.16 1.0 1.0 1.0 1.0 1.0 1.0
Table S3: Probability of tumor detection over time in the exponential growth model. The birth
probability of the resident and mutant cells are given by 12(1 + s0) and
1
2(1 + s1), respectively. A higher
growth coe cient of the mutant, s1, can accelerate tumor progression. When s0 = s1, the detection time
is independent of the mutation rate. The simulation results are averages over 107 runs. Parameter values:
detection size M = 109 cells, driver mutation rate u = 103, average cell division time is 3 days. (The value
0.0 corresponds to a probability below 10 3.)
S2A u = 109
0 10 20 30 400
0.1
0.2
Time (years)
Probabilit
y
densit
y s1 = s0
s1 = 2s0
s1 = 4s0
s1 = 10s0
B u = 107
0 10 20 30 400
0.1
0.2
Time (years)
C u = 105
0 10 20 30 400
0.1
0.2
Time (years)
Fig. S1: Probability density of the tumor detection time in the exponential growth model. E ect on
the distribution of the tumor detection time for di erent driver mutation rates and growth coe cients of the
additional driver mutation. In panel A (u = 109) only when s1 = 10s0 (purple line) tumor progression is
signi cantly accelerated. Otherwise when s1 = 2s0 (red line) and s1 = 4s0 (red line) there is no e ect on the
tumor detection time (see panel A). If the mutation rate is increased to u = 10 5 even when s1 = 2s0 (red
line) a ects the detection time (see panel C). The simulation results are averages over 107 runs. Parameter
values: growth coe cient s0 = 0.004, tumor detection size M = 109, average cell division time T = 3 days.
Probability of detection after
s0 K 10 years 20 years 30 years 40 years 50 years 60 years
0.002
104 0.0 0.0 0.0 0.0 0.0 0.0
106 0.0 0.0 0.0 0.0 0.0 0.0
108 0.0 0.0 0.0 0.0 0.0 0.0
0.004
104 0.0 0.0 0.0 0.0 0.0 0.0
106 0.0 0.0 0.0 0.0 0.0 0.003
108 0.0 0.0 0.0 0.0 0.001 0.043
0.01
104 0.0 0.0 0.0 0.0 0.0 0.001
106 0.0 0.0 0.008 0.02 0.032 0.044
108 0.0 0.0 0.332 0.798 0.94 0.982
0.02
104 0.0 0.0 0.0 0.001 0.001 0.001
106 0.0 0.019 0.042 0.065 0.087 0.108
108 0.0 0.762 0.978 0.998 1.0 1.0
0.04
104 0.0 0.001 0.001 0.002 0.002 0.003
106 0.017 0.062 0.105 0.146 0.185 0.222
108 0.713 0.997 1.0 1.0 1.0 1.0
Table S4: Probability of tumor detection over time in the logistic growth model. The resident cells
have a birth probability of 12(1+s0(1 X=K)) which depends on the current tumor size X . The birth probability
of the mutant cells is constant 12(1 + s1). If the carrying capacity K is low but the mutation rate u is high
(more precisely, if Ku > s0=s1), tumor progression is not decelerated. The simulation results are averages
over 107 runs. Parameter values: growth coe cient s1 = s0, driver mutation rate u = 10 9, detection size
M = 109 cells, average cell division time is 3 days. (The value 0.0 corresponds to a probability below 103.)
S3Probability of detection after
s0 K 10 years 20 years 30 years 40 years 50 years 60 years
0.002
104 0.0 0.0 0.0 0.0 0.0 0.044
106 0.0 0.0 0.0 0.0 0.0 0.114
108 0.0 0.0 0.0 0.0 0.0 0.15
0.004
104 0.0 0.0 0.001 0.919 1.0 1.0
106 0.0 0.0 0.003 0.962 1.0 1.0
108 0.0 0.0 0.009 0.968 1.0 1.0
0.01
104 0.0 0.997 1.0 1.0 1.0 1.0
106 0.0 0.999 1.0 1.0 1.0 1.0
108 0.0 0.999 1.0 1.0 1.0 1.0
0.02
104 0.984 1.0 1.0 1.0 1.0 1.0
106 0.994 1.0 1.0 1.0 1.0 1.0
108 0.996 1.0 1.0 1.0 1.0 1.0
0.04
104 1.0 1.0 1.0 1.0 1.0 1.0
106 1.0 1.0 1.0 1.0 1.0 1.0
108 1.0 1.0 1.0 1.0 1.0 1.0
Table S5: Probability of tumor detection over time in the logistic growth model. The resident cells
have a birth probability of 12(1+s0(1 X=K)) which depends on the current tumor size X . The birth probability
of the mutant cells is constant 12(1 + s1). If the carrying capacity K is low but the mutation rate u is high
(more precisely, if Ku > s0=s1), tumor progression is not decelerated. The simulation results are averages
over 107 runs. Parameter values: growth coe cient s1 = s0, driver mutation rate u = 10 3, detection size
M = 109 cells, average cell division time is 3 days. (The value 0.0 corresponds to a probability below 103.)
A u = 109
0 10 20 30 400
0.1
0.2
0.3
0.4
Time (years)
Probabilit
y
densit
y K =∞
K = 108
K = 106
K = 104
B u = 107
0 10 20 30 400
0.2
0.4
Time (years)
C u = 105
0 10 20 30 400
0.2
0.4
Time (years)
Fig. S2: Probability density of the tumor detection time in the logistic growth model. E ect on
the distribution of the tumor detection time for di erent driver mutation rates and carrying capacities of the
resident cells. If Ku < s0=s1, the carrying capacity can tremendously decelerate tumor progression. In panel A
(u = 109) no tumor can be detected within 50 years when K  106 (green and purple line). The simulation
results are averages over 107 runs. Parameter values: growth coe cient s0 = s1 = 0.01, tumor detection size
M = 109, average cell division time T = 3 days.
S4
